# Supplementary material for: The single-leg heel raise does not predict maximal plantar flexion strength in healthy males and females
Source: PLoS One. 2021 Aug 20;16(8):e0253276. doi: 10.1371/journal.pone.0253276 (PMC8378718; doi:10.1371/journal.pone.0253276)
Supplement: S1 Dataset — (XLSX) [file pone.0253276.s001.xlsx]

## Sheet: SLHR Reps, MVIC, VA, RT
Subject ID	SLHR Reps	MVC Baseline	MVC Post-task	VA Baseline	VA Post-task	RT Baseline	RT Post-task
PFF01	31	113.821	103.367	85.2089	85.3676	22.3068	24.1978
PFF02	39	132.921	75.9744	82.413	51.81	26.0234	30.577
PFF03	25	130.96	114.009	97.7666	93.404	25.9058	28.3095
PFF04	25	148.049	143.522	59.7973	84.4542	14.7627	22.3265
PFF05	33	106.176	92.5877	90.3128	91.7078	25.8907	28.7405
PFF06	25	128.368	28.9148	91.0487	36.5081	36.1659	40.9065
PFF07	66	158.23	132.498	97.643	96.6411	31.2916	36.266
PFF08	32	119.83	86.6219	94.3361	99.9676	19.9477	24.0937
PFF10	34	123.377	62.1083	90.9655	40.3016	28.3238	35.4117
PFF11	60	120.428	136.94	93.3556	97.2651	21.733	24.6814
PFF12	34	119.882	96.1692	98.1379	99.3041	24.5076	28.3694
PFF13	69	108.091	96.3814	95.9074	90.0748	24.9997	33.0814
PFF14	39	63.6372	52.5089	97.4276	96.7844	11.4408	11.64
PFF15	39	219.39	163.989	98.1524	79.4251	46.0078	33.1619
PFM01	32	169.33	123.74	94.6533	67.5422	44.1404	49.2577
PFM02	24	160.301	138.457	85.606	74.0811	32.2564	40.5091
PFM03	33	142.806	131.688	83.7125	94.9637	29.2848	37.3899
PFM04	36	167.157	104.075	98.7262	84.1009	32.4336	30.5458
PFM05	33	90.8062	72.8168	95.1713	79.5821	24.3829	31.5238
PFM06	27	107.462	91.3729	89.5326	75.1892	23.5254	31.6855
PFM07	32	214.305	158.191	95.6943	72.7493	43.9453	44.1232
PFM08	48	141.877	114.605	92.4164	73.9528	45.7477	54.085
PFM09	26	90.3261	83.4255	97.7227	98.5504	14.0991	24.647
PFM11	33	261.875	199.629	98.4047	96.0145	43.2957	46.864
PFM12	35	166.992	167.781	84.0181	92.1121	41.2751	32.7435
PFM13	41	138.848	109.526	96.912	58.6903	31.8176	36.7769
PFM14	35	122.609	113.36	98.3571	97.7936	21.0332	32.4064
PFM15	21	107.758	86.2014	69.9058	77.3505	29.3928	32.4833

## Sheet: MG EMG
Medial Gastroc - reps as % reps completed versus raw MG EMG
	PFF01		PFF02		PFF03		PFF04		PFF05		PFF06		PFF07		PFF08		PFF09		PFF10		PFF11		PFF12		PFF13		PFF14		PFF15		PFM01		PFM02		PFM03		PFM04		PFM05		PFM06		PFM07		PFM08		PFM09		PFM10
max in task		0.1745		0.0699		0.5703		0.4235		0.5124		0.508		0.4704		0.2686		1.0009		0.5291		0.4473		1.5282		0.4008		0.6047		0.5036		0.3281		0.0692		0.0516		0.7224		0.8759		0.6488		0.7503		0.9891		0.3065
MVIC		0.0435		0.0292		0.2505		0.155		0.1289		0.2041		0.3172		0.1246		0.1275		0.2811		0.2648		0.463		0.1126		0.2346		0.2237		0.0715		0.0232		0.0779		0.2994		0.3114		0.2251		0.3312		0.2871		0.2338
	rep %	raw EMG	rep %	raw EMG	rep %	raw EMG	rep %	raw EMG	rep %	raw EMG	rep %	raw EMG	rep %	raw EMG	rep %	raw EMG	rep %	raw EMG	rep %	raw EMG	rep %	raw EMG	rep %	raw EMG	rep %	raw EMG	rep %	raw EMG	rep %	raw EMG	rep %	raw EMG	rep %	raw EMG	rep %	raw EMG	rep %	raw EMG	rep %	raw EMG	rep %	raw EMG	rep %	raw EMG	rep %	raw EMG	rep %	raw EMG	rep %
	3.22581	0.1491	2.5641	0.0699	4	0.3561	3.7037	0.223	3.0303	0.3505	4	0.374	1.51515	0.3041	3.125	0.1797	1.88679	0.6227	3.0303	0.3412	1.66667	0.4355	2.85714	1.1619	1.44928	0.3924	2.5	0.4054	2.5641	0.2951	3.125	0.3162	4.16667	0.0672	3.0303	0.0478	2.77778	0.5731	3.0303	0.7855	3.7037	0.5861	3.125	0.5177	2.08333	0.572	3.84615	0.2736	3.0303
	6.45161	0.1491	5.12821	0.062	8	0.3822	7.40741	0.2125	6.06061	0.4114	8	0.3207	3.0303	0.311	6.25	0.219	3.77358	0.6648	6.06061	0.3864	3.33333	0.4216	5.71429	0.9061	2.89855	0.3403	5	0.3128	5.12821	0.2858	6.25	0.322	8.33333	0.0684	6.06061	0.0437	5.55556	0.584	6.06061	0.8302	7.40741	0.5241	6.25	0.5153	4.16667	0.5803	7.69231	0.2711	6.06061
	9.67742	0.1412	7.69231	0.0608	12	0.3577	11.1111	0.2613	9.09091	0.3921	12	0.3271	4.54545	0.3658	9.375	0.2529	5.66038	0.6391	9.09091	0.359	5	0.4032	8.57143	0.9101	4.34783	0.3745	7.5	0.3698	7.69231	0.2941	9.375	0.2865	12.5	0.0658	9.09091	0.0437	8.33333	0.7224	9.09091	0.665	11.1111	0.6488	9.375	0.585	6.25	0.5594	11.5385	0.2374	9.09091
	12.9032	0.1452	10.2564	0.0655	16	0.3996	14.8148	0.2673	12.1212	0.3891	16	0.3654	6.06061	0.2972	12.5	0.2636	7.54717	0.6113	12.1212	0.3337	6.66667	0.3595	11.4286	1.0342	5.7971	0.3615	10	0.3816	10.2564	0.2758	12.5	0.3237	16.6667	0.0672	12.1212	0.041	11.1111	0.5419	12.1212	0.6774	14.8148	0.453	12.5	0.5204	8.33333	0.5747	15.3846	0.2411	12.1212
	16.129	0.1507	12.8205	0.0671	20	0.3749	18.5185	0.2354	15.1515	0.409	20	0.3369	7.57576	0.3573	15.625	0.2438	9.43396	0.7423	15.1515	0.3925	8.33333	0.4473	14.2857	1.1111	7.24638	0.3644	12.5	0.3455	12.8205	0.3593	15.625	0.322	20.8333	0.0571	15.1515	0.0447	13.8889	0.6854	15.1515	0.7793	18.5185	0.4057	15.625	0.5147	10.4167	0.606	19.2308	0.2533	15.1515
	19.3548	0.1365	15.3846	0.0626	24	0.3679	22.2222	0.2304	18.1818	0.4009	24	0.3076	9.09091	0.336	18.75	0.2282	11.3208	0.6827	18.1818	0.3295	10	0.3347	17.1429	1.1117	8.69565	0.3157	15	0.289	15.3846	0.3774	18.75	0.3281	25	0.0644	18.1818	0.0434	16.6667	0.5436	18.1818	0.6634	22.2222	0.4902	18.75	0.5223	12.5	0.5762	23.0769	0.2532	18.1818
	22.5806	0.1467	17.9487	0.0649	28	0.3919	25.9259	0.2555	21.2121	0.3776	28	0.3465	10.6061	0.3922	21.875	0.2429	13.2075	0.5869	21.2121	0.3145	11.6667	0.4105	20	1.1518	10.1449	0.3679	17.5	0.3758	17.9487	0.3287	21.875	0.3077	29.1667	0.0634	21.2121	0.043	19.4444	0.5703	21.2121	0.6478	25.9259	0.5446	21.875	0.5658	14.5833	0.64	26.9231	0.2704	21.2121
	25.8065	0.1524	20.5128	0.0682	32	0.4471	29.6296	0.3033	24.2424	0.4256	32	0.3253	12.1212	0.352	25	0.2686	15.0943	0.698	24.2424	0.4111	13.3333	0.3387	22.8571	1.1391	11.5942	0.3219	20	0.33	20.5128	0.3673	25	0.3009	33.3333	0.0603	24.2424	0.0467	22.2222	0.6103	24.2424	0.7668	29.6296	0.4736	25	0.5297	16.6667	0.638	30.7692	0.2505	24.2424
	29.0323	0.1436	23.0769	0.0649	36	0.4205	33.3333	0.2649	27.2727	0.4339	36	0.3188	13.6364	0.364	28.125	0.2364	16.9811	0.785	27.2727	0.3808	15	0.407	25.7143	1.2121	13.0435	0.3218	22.5	0.344	23.0769	0.384	28.125	0.2867	37.5	0.0617	27.2727	0.045	25	0.5914	27.2727	0.6217	33.3333	0.4995	28.125	0.4644	18.75	0.6434	34.6154	0.2831	27.2727
	32.2581	0.1417	25.641	0.0657	40	0.3898	37.037	0.2577	30.303	0.4025	40	0.3351	15.1515	0.3548	31.25	0.2134	18.8679	0.6057	30.303	0.4276	16.6667	0.3602	28.5714	1.4585	14.4928	0.3676	25	0.3486	25.641	0.3242	31.25	0.2986	41.6667	0.0546	30.303	0.0482	27.7778	0.5475	30.303	0.6406	37.037	0.5492	31.25	0.5664	20.8333	0.7274	38.4615	0.2938	30.303
	35.4839	0.1445	28.2051	0.0647	44	0.3919	40.7407	0.3191	33.3333	0.3837	44	0.3981	16.6667	0.3909	34.375	0.2116	20.7547	0.7948	33.3333	0.4163	18.3333	0.3513	31.4286	1.2421	15.942	0.343	27.5	0.3748	28.2051	0.3305	34.375	0.324	45.8333	0.0581	33.3333	0.0439	30.5556	0.5942	33.3333	0.7833	40.7407	0.4426	34.375	0.5403	22.9167	0.6181	42.3077	0.2843	33.3333
	38.7097	0.1446	30.7692	0.0638	48	0.4132	44.4444	0.2976	36.3636	0.4158	48	0.3351	18.1818	0.3833	37.5	0.2153	22.6415	0.5877	36.3636	0.3901	20	0.3433	34.2857	1.2406	17.3913	0.2982	30	0.3399	30.7692	0.3943	37.5	0.3049	50	0.0661	36.3636	0.039	33.3333	0.5568	36.3636	0.6751	44.4444	0.4891	37.5	0.5867	25	0.7649	46.1538	0.2669	36.3636
	41.9355	0.133	33.3333	0.0633	52	0.4504	48.1481	0.371	39.3939	0.3502	52	0.3664	19.697	0.3192	40.625	0.2185	24.5283	0.6085	39.3939	0.3743	21.6667	0.3685	37.1429	1.1793	18.8406	0.2908	32.5	0.3952	33.3333	0.3632	40.625	0.3006	54.1667	0.0692	39.3939	0.0439	36.1111	0.677	39.3939	0.7151	48.1481	0.5615	40.625	0.5297	27.0833	0.7737	50	0.2804	39.3939
	45.1613	0.1253	35.8974	0.0639	56	0.4074	51.8519	0.3421	42.4242	0.428	56	0.4093	21.2121	0.3402	43.75	0.2189	26.4151	0.7686	42.4242	0.4612	23.3333	0.3756	40	1.046	20.2899	0.291	35	0.4163	35.8974	0.365	43.75	0.2933	58.3333	0.0625	42.4242	0.0385	38.8889	0.6424	42.4242	0.6569	51.8519	0.5177	43.75	0.5156	29.1667	0.7357	53.8462	0.2842	42.4242
	48.3871	0.1202	38.4615	0.0638	60	0.3888	55.5556	0.3228	45.4545	0.4884	60	0.3058	22.7273	0.366	46.875	0.2283	28.3019	0.6765	45.4545	0.4431	25	0.3697	42.8571	1.3467	21.7391	0.3513	37.5	0.368	38.4615	0.3891	46.875	0.2895	62.5	0.065	45.4545	0.0478	41.6667	0.5428	45.4545	0.6774	55.5556	0.5761	46.875	0.6061	31.25	0.745	57.6923	0.2776	45.4545
	51.6129	0.1363	41.0256	0.0652	64	0.4024	59.2593	0.2922	48.4848	0.5124	64	0.3997	24.2424	0.3284	50	0.2312	30.1887	0.7111	48.4848	0.414	26.6667	0.3622	45.7143	1.2404	23.1884	0.2799	40	0.3878	41.0256	0.407	50	0.293	66.6667	0.0558	48.4848	0.0424	44.4444	0.6636	48.4848	0.7543	59.2593	0.5795	50	0.5145	33.3333	0.7206	61.5385	0.2594	48.4848
	54.8387	0.136	43.5897	0.0633	68	0.4329	62.963	0.34	51.5152	0.4614	68	0.508	25.7576	0.3708	53.125	0.2316	32.0755	0.7879	51.5152	0.413	28.3333	0.3426	48.5714	1.2284	24.6377	0.2837	42.5	0.3455	43.5897	0.4518	53.125	0.2569	70.8333	0.0638	51.5152	0.0384	47.2222	0.6168	51.5152	0.6292	62.963	0.567	53.125	0.5598	35.4167	0.6976	65.3846	0.2968	51.5152
	58.0645	0.1256	46.1538	0.0624	72	0.4818	66.6667	0.323	54.5455	0.4318	72	0.3943	27.2727	0.3582	56.25	0.2173	33.9623	0.6588	54.5455	0.4333	30	0.3412	51.4286	1.2307	26.087	0.2779	45	0.3695	46.1538	0.4279	56.25	0.2797	75	0.055	54.5455	0.0379	50	0.5928	54.5455	0.6542	66.6667	0.5082	56.25	0.5504	37.5	0.6741	69.2308	0.3065	54.5455
	61.2903	0.1327	48.7179	0.0615	76	0.5703	70.3704	0.3456	57.5758	0.4098	76	0.4519	28.7879	0.3473	59.375	0.2306	35.8491	0.738	57.5758	0.4162	31.6667	0.3819	54.2857	1.3661	27.5362	0.267	47.5	0.4171	48.7179	0.456	59.375	0.2836	79.1667	0.068	57.5758	0.0364	52.7778	0.6227	57.5758	0.6578	70.3704	0.5568	59.375	0.6002	39.5833	0.7541	73.0769	0.2705	57.5758
	64.5161	0.1353	51.2821	0.062	80	0.4273	74.0741	0.3328	60.6061	0.4696	80	0.38	30.303	0.3771	62.5	0.2371	37.7358	0.717	60.6061	0.4834	33.3333	0.3819	57.1429	1.1564	28.9855	0.294	50	0.4225	51.2821	0.39	62.5	0.2569	83.3333	0.0612	60.6061	0.0425	55.5556	0.574	60.6061	0.7508	74.0741	0.5526	62.5	0.5523	41.6667	0.745	76.9231	0.2807	60.6061
	67.7419	0.147	53.8462	0.0638	84	0.4406	77.7778	0.3023	63.6364	0.4535	84	0.3136	31.8182	0.3481	65.625	0.2021	39.6226	0.7322	63.6364	0.3694	35	0.4473	60	1.2406	30.4348	0.3035	52.5	0.448	53.8462	0.4373	65.625	0.2411	87.5	0.0592	63.6364	0.0418	58.3333	0.6386	63.6364	0.8697	77.7778	0.6203	65.625	0.6989	43.75	0.7415	80.7692	0.2799	63.6364
	70.9677	0.1255	56.4103	0.0623	88	0.4565	81.4815	0.3522	66.6667	0.4769	88	0.3748	33.3333	0.3344	68.75	0.2357	41.5094	0.751	66.6667	0.3988	36.6667	0.3307	62.8571	1.2045	31.8841	0.2884	55	0.4222	56.4103	0.3979	68.75	0.2594	91.6667	0.0516	66.6667	0.0417	61.1111	0.6003	66.6667	0.8193	81.4815	0.5101	68.75	0.7186	45.8333	0.7228	84.6154	0.2637	66.6667
	74.1935	0.1445	58.9744	0.0636	92	0.4775	85.1852	0.3554	69.697	0.4635	92	0.3616	34.8485	0.3797	71.875	0.2238	43.3962	0.7244	69.697	0.4973	38.3333	0.3094	65.7143	1.3349	33.3333	0.3554	57.5	0.4162	58.9744	0.3643	71.875	0.28	95.8333	0.0592	69.697	0.0393	63.8889	0.6564	69.697	0.7951	85.1852	0.5935	71.875	0.6507	47.9167	0.6911	88.4615	0.2684	69.697
	77.4194	0.127	61.5385	0.0672	96	0.4249	88.8889	0.3299	72.7273	0.4069	96	0.3694	36.3636	0.3699	75	0.2318	45.283	0.7369	72.7273	0.4822	40	0.4266	68.5714	1.1901	34.7826	0.2824	60	0.4125	61.5385	0.3973	75	0.2521	100	0.0557	72.7273	0.0431	66.6667	0.6242	72.7273	0.874	88.8889	0.5171	75	0.6511	50	0.7749	92.3077	0.2567	72.7273
	80.6452	0.1703	64.1026	0.0645	100	0.4185	92.5926	0.404	75.7576	0.4423	100	0.4437	37.8788	0.3542	78.125	0.2426	47.1698	0.6801	75.7576	0.4656	41.6667	0.3714	71.4286	1.3107	36.2319	0.2949	62.5	0.4963	64.1026	0.4269	78.125	0.2658			75.7576	0.0465	69.4444	0.617	75.7576	0.8759	92.5926	0.5621	78.125	0.58	52.0833	0.7977	96.1538	0.2247	75.7576
	83.871	0.1556	66.6667	0.0631			96.2963	0.3732	78.7879	0.3793			39.3939	0.3561	81.25	0.2582	49.0566	0.8345	78.7879	0.444	43.3333	0.3307	74.2857	1.5257	37.6812	0.2699	65	0.4785	66.6667	0.4058	81.25	0.3016			78.7879	0.0502	72.2222	0.6036	78.7879	0.8084	96.2963	0.5498	81.25	0.6881	54.1667	0.7462	100	0.2446	78.7879
	87.0968	0.1644	69.2308	0.0645			100	0.4235	81.8182	0.4319			40.9091	0.3864	84.375	0.2259	50.9434	0.7092	81.8182	0.5291	45	0.3563	77.1429	1.1538	39.1304	0.3459	67.5	0.4726	69.2308	0.4046	84.375	0.2921			81.8182	0.0442	75	0.5662	81.8182	0.8533	100	0.3107	84.375	0.7166	56.25	0.7829			81.8182
	90.3226	0.1556	71.7949	0.0609					84.8485	0.4442			42.4242	0.3422	87.5	0.267	52.8302	0.7446	84.8485	0.5092	46.6667	0.3946	80	1.3813	40.5797	0.273	70	0.4682	71.7949	0.4616	87.5	0.2961			84.8485	0.0399	77.7778	0.6596	84.8485	0.7276			87.5	0.7099	58.3333	0.6944			84.8485
	93.5484	0.1586	74.359	0.0626					87.8788	0.455			43.9394	0.4265	90.625	0.2447	54.717	0.7606	87.8788	0.4783	48.3333	0.3997	82.8571	1.4634	42.029	0.3476	72.5	0.4438	74.359	0.3964	90.625	0.2797			87.8788	0.0455	80.5556	0.6003	87.8788	0.7515			90.625	0.6625	60.4167	0.7513			87.8788
	96.7742	0.1466	76.9231	0.0622					90.9091	0.4891			45.4545	0.3576	93.75	0.2351	56.6038	0.7103	90.9091	0.5154	50	0.3707	85.7143	1.3951	43.4783	0.2734	75	0.5176	76.9231	0.4543	93.75	0.3086			90.9091	0.0516	83.3333	0.6731	90.9091	0.867			93.75	0.6292	62.5	0.6896			90.9091
	100	0.1745	79.4872	0.0669					93.9394	0.4286			46.9697	0.3838	96.875	0.2253	58.4906	0.8535	93.9394	0.4348	51.6667	0.3892	88.5714	1.2413	44.9275	0.2857	77.5	0.4849	79.4872	0.4248	96.875	0.2846			93.9394	0.0426	86.1111	0.5879	93.9394	0.8626			96.875	0.7503	64.5833	0.7257			93.9394
			82.0513	0.0656					96.9697	0.481			48.4848	0.4234	100	0.2215	60.3774	0.7265	96.9697	0.5029	53.3333	0.3745	91.4286	1.5282	46.3768	0.2926	80	0.5974	82.0513	0.4817	100	0.2938			96.9697	0.0468	88.8889	0.5809	96.9697	0.7891			100	0.7421	66.6667	0.793			96.9697
			84.6154	0.0644					100	0.4461			50	0.4426			62.2642	0.9622	100	0.4926	55	0.3512	94.2857	1.3945	47.8261	0.2897	82.5	0.4957	84.6154	0.5036					100	0.0408	91.6667	0.6142	100	0.8318					68.75	0.7543			100
			87.1795	0.0649									51.5152	0.3824			64.1509	0.7333			56.6667	0.3764	97.1429	1.2718	49.2754	0.2659	85	0.579	87.1795	0.44							94.4444	0.6468							70.8333	0.7978
			89.7436	0.0628									53.0303	0.3811			66.0377	0.8564			58.3333	0.4135	100	1.5118	50.7246	0.3457	87.5	0.5396	89.7436	0.4686							97.2222	0.5578							72.9167	0.8276
			92.3077	0.0658									54.5455	0.4231			67.9245	0.7768			60	0.3758			52.1739	0.291	90	0.5216	92.3077	0.4845							100	0.6573							75	0.8222
			94.8718	0.0663									56.0606	0.4268			69.8113	0.8187			61.6667	0.4051			53.6232	0.2795	92.5	0.59	94.8718	0.461															77.0833	0.8434
			97.4359	0.0649									57.5758	0.3967			71.6981	0.7052			63.3333	0.3571			55.0725	0.4008	95	0.6047	97.4359	0.4943															79.1667	0.8349
			100	0.065									59.0909	0.4441			73.5849	0.8059			65	0.356			56.5217	0.3501	97.5	0.5199	100	0.4331															81.25	0.8134
													60.6061	0.3419			75.4717	0.8458			66.6667	0.3396			57.971	0.3363	100	0.5572																	83.3333	0.8238
													62.1212	0.4277			77.3585	0.7915			68.3333	0.3642			59.4203	0.3421																			85.4167	0.8271
													63.6364	0.3993			79.2453	0.7948			70	0.317			60.8696	0.3146																			87.5	0.9891
													65.1515	0.4522			81.1321	0.8432			71.6667	0.3829			62.3188	0.364																			89.5833	0.9188
													66.6667	0.389			83.0189	0.8412			73.3333	0.3375			63.7681	0.3418																			91.6667	0.7661
													68.1818	0.4118			84.9057	0.786			75	0.3187			65.2174	0.3216																			93.75	0.8726
													69.697	0.3727			86.7925	1.0009			76.6667	0.3344			66.6667	0.3068																			95.8333	0.7839
													71.2121	0.3906			88.6792	0.8634			78.3333	0.363			68.1159	0.3235																			97.9167	0.9239
													72.7273	0.4221			90.566	0.7056			80	0.3888			69.5652	0.3368																			100	0.8814
													74.2424	0.4294			92.4528	0.82			81.6667	0.3935			71.0145	0.3407
													75.7576	0.3993			94.3396	0.7243			83.3333	0.354			72.4638	0.3245
													77.2727	0.4326			96.2264	0.9961			85	0.3667			73.913	0.3333
													78.7879	0.4416			98.1132	0.8537			86.6667	0.3321			75.3623	0.3548
													80.303	0.4371			100	0.954			88.3333	0.3162			76.8116	0.3435
													81.8182	0.4704							90	0.354			78.2609	0.3121
													83.3333	0.3754							91.6667	0.3419			79.7101	0.3217
													84.8485	0.3849							93.3333	0.349			81.1594	0.333
													86.3636	0.4307							95	0.2969			82.6087	0.3302
													87.8788	0.4272							96.6667	0.3453			84.058	0.3901
													89.3939	0.4062							98.3333	0.334			85.5072	0.2764
													90.9091	0.4471							100	0.3629			86.9565	0.3118
													92.4242	0.4573											88.4058	0.2821
													93.9394	0.4345											89.8551	0.3122
													95.4545	0.3815											91.3043	0.3086
													96.9697	0.4428											92.7536	0.3058
													98.4848	0.4487											94.2029	0.3383
													100	0.4131											95.6522	0.3467
																									97.1014	0.2785
																									98.5507	0.2949
																									100	0.2878
[truncated: 11 more columns]

## Sheet: LG EMG
Lateral Gastroc - reps as % reps completed versus raw LG EMG
	PFF01		PFF02		PFF03		PFF04		PFF05		PFF06		PFF07		PFF08		PFF09		PFF10		PFF11		PFF12		PFF13		PFF14		PFF15		PFM01		PFM02		PFM03		PFM04		PFM05		PFM06		PFM07		PFM08		PFM09		PFM10
max in task		0.0523		0.0687		0.3143		0.3231		0.4941		0.4176		0.3334		0.3726		0.5862		0.2525		0.1891		0.4743		0.2049		0.4161		0.1169		0.0684		0.2017		0.0624		0.6359		0.4097		0.3763		0.353		0.289		0.4124
MVIC		0.0358		0.0205		0.1257		0.0902		0.1014		0.2472		0.3334		0.1421		0.1386		0.1795		0.1702		0.2865		0.129		0.286		0.0348		0.0684		0.2017		0.0624		0.2407		0.2154		0.3763		0.2531		0.152		0.2873
	rep %	raw EMG	rep %	raw EMG	rep %	raw EMG	rep %	raw EMG	rep %	raw EMG	rep %	raw EMG	rep %	raw EMG	rep %	raw EMG	rep %	raw EMG	rep %	raw EMG	rep %	raw EMG	rep %	raw EMG	rep %	raw EMG	rep %	raw EMG	rep %	raw EMG	rep %	raw EMG	rep %	raw EMG	rep %	raw EMG	rep %	raw EMG	rep %	raw EMG	rep %	raw EMG	rep %	raw EMG	rep %	raw EMG	rep %	raw EMG	rep %
	3.22581	0.0334	2.5641	0.0473	4	0.265	3.7037	0.1486	3.0303	0.2371	4	0.2843	1.51515	0.1045	3.125	0.1841	1.88679	0.3186	3.0303	0.1403	1.66667	0.1849	2.85714	0.3456	1.44928	0.1575	2.5	0.3237	2.5641	0.0396	3.125	0.0539	4.16667	0.0382	3.0303	0.0358	2.77778	0.4586	3.0303	0.2633	3.7037	0.2652	3.125	0.2501	2.08333	0.2129	3.84615	0.3771	3.0303
	6.45161	0.0387	5.12821	0.0456	8	0.2908	7.40741	0.1664	6.06061	0.2569	8	0.2857	3.0303	0.1096	6.25	0.2243	3.77358	0.3399	6.06061	0.1751	3.33333	0.1842	5.71429	0.2876	2.89855	0.1267	5	0.297	5.12821	0.0495	6.25	0.0493	8.33333	0.0367	6.06061	0.0372	5.55556	0.4505	6.06061	0.3881	7.40741	0.3077	6.25	0.2601	4.16667	0.199	7.69231	0.3301	6.06061
	9.67742	0.0369	7.69231	0.0458	12	0.3113	11.1111	0.1672	9.09091	0.2234	12	0.2893	4.54545	0.1367	9.375	0.3251	5.66038	0.3304	9.09091	0.1526	5	0.1861	8.57143	0.3516	4.34783	0.1382	7.5	0.3289	7.69231	0.0622	9.375	0.0501	12.5	0.0331	9.09091	0.0338	8.33333	0.376	9.09091	0.3206	11.1111	0.2924	9.375	0.2291	6.25	0.1987	11.5385	0.3146	9.09091
	12.9032	0.0387	10.2564	0.0521	16	0.3143	14.8148	0.1981	12.1212	0.2929	16	0.2915	6.06061	0.1079	12.5	0.3145	7.54717	0.2968	12.1212	0.1723	6.66667	0.149	11.4286	0.3164	5.7971	0.1625	10	0.3055	10.2564	0.0592	12.5	0.0514	16.6667	0.0356	12.1212	0.0371	11.1111	0.5336	12.1212	0.376	14.8148	0.2874	12.5	0.247	8.33333	0.1816	15.3846	0.3143	12.1212
	16.129	0.0391	12.8205	0.052	20	0.2921	18.5185	0.189	15.1515	0.2778	20	0.2813	7.57576	0.1204	15.625	0.2899	9.43396	0.3254	15.1515	0.1672	8.33333	0.1754	14.2857	0.4241	7.24638	0.1675	12.5	0.3275	12.8205	0.0764	15.625	0.0503	20.8333	0.0351	15.1515	0.0352	13.8889	0.4917	15.1515	0.3641	18.5185	0.2893	15.625	0.2432	10.4167	0.1702	19.2308	0.273	15.1515
	19.3548	0.0382	15.3846	0.0502	24	0.2962	22.2222	0.1627	18.1818	0.2841	24	0.3065	9.09091	0.1223	18.75	0.296	11.3208	0.296	18.1818	0.1793	10	0.1623	17.1429	0.3711	8.69565	0.1297	15	0.2921	15.3846	0.0713	18.75	0.0558	25	0.0364	18.1818	0.0362	16.6667	0.4721	18.1818	0.3537	22.2222	0.293	18.75	0.2444	12.5	0.1934	23.0769	0.3231	18.1818
	22.5806	0.0394	17.9487	0.0493	28	0.3084	25.9259	0.1715	21.2121	0.3072	28	0.2914	10.6061	0.1269	21.875	0.3364	13.2075	0.2671	21.2121	0.177	11.6667	0.1869	20	0.4743	10.1449	0.143	17.5	0.3251	17.9487	0.0702	21.875	0.0588	29.1667	0.0364	21.2121	0.0343	19.4444	0.5314	21.2121	0.3568	25.9259	0.293	21.875	0.224	14.5833	0.1591	26.9231	0.3309	21.2121
	25.8065	0.0438	20.5128	0.0516	32	0.2877	29.6296	0.1999	24.2424	0.2572	32	0.2597	12.1212	0.1338	25	0.334	15.0943	0.2889	24.2424	0.1925	13.3333	0.1701	22.8571	0.4474	11.5942	0.1332	20	0.3347	20.5128	0.0793	25	0.0605	33.3333	0.0383	24.2424	0.0365	22.2222	0.5078	24.2424	0.3619	29.6296	0.2625	25	0.2262	16.6667	0.1677	30.7692	0.3561	24.2424
	29.0323	0.0402	23.0769	0.0487	36	0.2862	33.3333	0.1815	27.2727	0.2789	36	0.3175	13.6364	0.1221	28.125	0.3389	16.9811	0.3727	27.2727	0.1753	15	0.1873	25.7143	0.4677	13.0435	0.1586	22.5	0.3154	23.0769	0.0661	28.125	0.055	37.5	0.0321	27.2727	0.0372	25	0.5213	27.2727	0.3675	33.3333	0.2719	28.125	0.2183	18.75	0.1533	34.6154	0.3233	27.2727
	32.2581	0.0421	25.641	0.0536	40	0.3114	37.037	0.1696	30.303	0.2871	40	0.3476	15.1515	0.1406	31.25	0.3018	18.8679	0.2947	30.303	0.1824	16.6667	0.1787	28.5714	0.4097	14.4928	0.1439	25	0.3465	25.641	0.069	31.25	0.0514	41.6667	0.0318	30.303	0.0314	27.7778	0.5549	30.303	0.3379	37.037	0.2483	31.25	0.2558	20.8333	0.166	38.4615	0.319	30.303
	35.4839	0.044	28.2051	0.055	44	0.3003	40.7407	0.2029	33.3333	0.3088	44	0.2767	16.6667	0.146	34.375	0.3243	20.7547	0.3094	33.3333	0.1931	18.3333	0.1891	31.4286	0.4346	15.942	0.1215	27.5	0.3071	28.2051	0.0791	34.375	0.0497	45.8333	0.031	33.3333	0.0326	30.5556	0.4482	33.3333	0.3608	40.7407	0.2888	34.375	0.2296	22.9167	0.1657	42.3077	0.3409	33.3333
	38.7097	0.0449	30.7692	0.0518	48	0.279	44.4444	0.2253	36.3636	0.2903	48	0.2775	18.1818	0.1369	37.5	0.3109	22.6415	0.2981	36.3636	0.1837	20	0.1522	34.2857	0.4284	17.3913	0.1408	30	0.3186	30.7692	0.0687	37.5	0.0504	50	0.0336	36.3636	0.0307	33.3333	0.4438	36.3636	0.3325	44.4444	0.2581	37.5	0.2492	25	0.1533	46.1538	0.3549	36.3636
	41.9355	0.0428	33.3333	0.0573	52	0.2567	48.1481	0.237	39.3939	0.2649	52	0.3184	19.697	0.1197	40.625	0.327	24.5283	0.3072	39.3939	0.1868	21.6667	0.1607	37.1429	0.403	18.8406	0.1308	32.5	0.3227	33.3333	0.0783	40.625	0.0554	54.1667	0.0357	39.3939	0.0347	36.1111	0.5438	39.3939	0.4097	48.1481	0.288	40.625	0.2331	27.0833	0.2135	50	0.3701	39.3939
	45.1613	0.0413	35.8974	0.0533	56	0.2505	51.8519	0.2166	42.4242	0.3531	56	0.3513	21.2121	0.1391	43.75	0.327	26.4151	0.3561	42.4242	0.2168	23.3333	0.1558	40	0.3982	20.2899	0.1442	35	0.3202	35.8974	0.0706	43.75	0.0584	58.3333	0.0346	42.4242	0.0315	38.8889	0.5114	42.4242	0.3539	51.8519	0.3084	43.75	0.2593	29.1667	0.156	53.8462	0.3207	42.4242
	48.3871	0.0469	38.4615	0.0552	60	0.2636	55.5556	0.2258	45.4545	0.357	60	0.346	22.7273	0.1386	46.875	0.3726	28.3019	0.3155	45.4545	0.2185	25	0.1663	42.8571	0.4145	21.7391	0.1352	37.5	0.2966	38.4615	0.0789	46.875	0.047	62.5	0.0354	45.4545	0.033	41.6667	0.5272	45.4545	0.338	55.5556	0.2995	46.875	0.2379	31.25	0.1707	57.6923	0.3562	45.4545
	51.6129	0.0464	41.0256	0.0513	64	0.2577	59.2593	0.2165	48.4848	0.4102	64	0.3594	24.2424	0.1204	50	0.32	30.1887	0.3342	48.4848	0.1865	26.6667	0.1778	45.7143	0.4424	23.1884	0.1428	40	0.2844	41.0256	0.0881	50	0.0523	66.6667	0.0317	48.4848	0.0364	44.4444	0.5288	48.4848	0.2893	59.2593	0.3042	50	0.2609	33.3333	0.1709	61.5385	0.3262	48.4848
	54.8387	0.0404	43.5897	0.057	68	0.2656	62.963	0.2452	51.5152	0.3803	68	0.4176	25.7576	0.1204	53.125	0.3257	32.0755	0.3719	51.5152	0.1877	28.3333	0.1415	48.5714	0.4611	24.6377	0.1266	42.5	0.3019	43.5897	0.0914	53.125	0.0535	70.8333	0.0349	51.5152	0.0355	47.2222	0.5704	51.5152	0.3181	62.963	0.2789	53.125	0.2612	35.4167	0.1789	65.3846	0.3719	51.5152
	58.0645	0.046	46.1538	0.0551	72	0.2519	66.6667	0.256	54.5455	0.3765	72	0.4104	27.2727	0.132	56.25	0.3207	33.9623	0.3862	54.5455	0.2123	30	0.138	51.4286	0.4071	26.087	0.1314	45	0.3315	46.1538	0.1031	56.25	0.0506	75	0.0379	54.5455	0.0352	50	0.5468	54.5455	0.3814	66.6667	0.3106	56.25	0.2873	37.5	0.1958	69.2308	0.3239	54.5455
	61.2903	0.0423	48.7179	0.0535	76	0.297	70.3704	0.2279	57.5758	0.3939	76	0.3867	28.7879	0.1218	59.375	0.3407	35.8491	0.3921	57.5758	0.2255	31.6667	0.1568	54.2857	0.4619	27.5362	0.1304	47.5	0.3353	48.7179	0.0973	59.375	0.0511	79.1667	0.0331	57.5758	0.0326	52.7778	0.5158	57.5758	0.3305	70.3704	0.286	59.375	0.278	39.5833	0.2194	73.0769	0.3819	57.5758
	64.5161	0.0454	51.2821	0.0612	80	0.2462	74.0741	0.2302	60.6061	0.3915	80	0.3949	30.303	0.1541	62.5	0.3343	37.7358	0.329	60.6061	0.2082	33.3333	0.1568	57.1429	0.4486	28.9855	0.1315	50	0.318	51.2821	0.0822	62.5	0.0516	83.3333	0.032	60.6061	0.0363	55.5556	0.5068	60.6061	0.3279	74.0741	0.3057	62.5	0.2914	41.6667	0.2112	76.9231	0.3446	60.6061
	67.7419	0.0435	53.8462	0.0535	84	0.2392	77.7778	0.2353	63.6364	0.4029	84	0.3467	31.8182	0.1281	65.625	0.2878	39.6226	0.4231	63.6364	0.223	35	0.1655	60	0.4182	30.4348	0.119	52.5	0.3086	53.8462	0.1019	65.625	0.0642	87.5	0.0329	63.6364	0.0348	58.3333	0.5321	63.6364	0.3331	77.7778	0.2856	65.625	0.3371	43.75	0.1805	80.7692	0.3408	63.6364
	70.9677	0.0422	56.4103	0.0576	88	0.2505	81.4815	0.2542	66.6667	0.4333	88	0.4072	33.3333	0.1255	68.75	0.3703	41.5094	0.3801	66.6667	0.1973	36.6667	0.1528	62.8571	0.4407	31.8841	0.1248	55	0.3135	56.4103	0.0955	68.75	0.0456	91.6667	0.0309	66.6667	0.0335	61.1111	0.5394	66.6667	0.3863	81.4815	0.3009	68.75	0.3131	45.8333	0.1915	84.6154	0.3525	66.6667
	74.1935	0.0459	58.9744	0.0607	92	0.2587	85.1852	0.2703	69.697	0.4142	92	0.3572	34.8485	0.1341	71.875	0.2997	43.3962	0.3719	69.697	0.1892	38.3333	0.136	65.7143	0.4618	33.3333	0.1228	57.5	0.3421	58.9744	0.0858	71.875	0.0499	95.8333	0.0352	69.697	0.0376	63.8889	0.5391	69.697	0.3808	85.1852	0.2799	71.875	0.299	47.9167	0.2176	88.4615	0.3996	69.697
	77.4194	0.0426	61.5385	0.0596	96	0.2458	88.8889	0.2372	72.7273	0.3941	96	0.2942	36.3636	0.1406	75	0.3515	45.283	0.409	72.7273	0.2141	40	0.1662	68.5714	0.3993	34.7826	0.1233	60	0.3168	61.5385	0.0935	75	0.0436	100	0.0324	72.7273	0.0369	66.6667	0.5232	72.7273	0.3708	88.8889	0.2978	75	0.2902	50	0.2108	92.3077	0.4124	72.7273
	80.6452	0.0523	64.1026	0.0687	100	0.229	92.5926	0.3231	75.7576	0.3865	100	0.405	37.8788	0.1369	78.125	0.3397	47.1698	0.4226	75.7576	0.2084	41.6667	0.1624	71.4286	0.4069	36.2319	0.1375	62.5	0.3571	64.1026	0.0989	78.125	0.0537			75.7576	0.0411	69.4444	0.5556	75.7576	0.3616	92.5926	0.328	78.125	0.3093	52.0833	0.229	96.1538	0.3952	75.7576
	83.871	0.0485	66.6667	0.0678			96.2963	0.2383	78.7879	0.4152			39.3939	0.134	81.25	0.3663	49.0566	0.4586	78.7879	0.2301	43.3333	0.1487	74.2857	0.4604	37.6812	0.1471	65	0.3186	66.6667	0.1003	81.25	0.0533			78.7879	0.0371	72.2222	0.6359	78.7879	0.3687	96.2963	0.3111	81.25	0.353	54.1667	0.2219	100	0.3832	78.7879
	87.0968	0.0488	69.2308	0.0656			100	0.2776	81.8182	0.3748			40.9091	0.1388	84.375	0.3185	50.9434	0.3856	81.8182	0.2318	45	0.1607	77.1429	0.4206	39.1304	0.1725	67.5	0.3229	69.2308	0.0905	84.375	0.0484			81.8182	0.0416	75	0.5985	81.8182	0.3831	100	0.1795	84.375	0.3445	56.25	0.2237			81.8182
	90.3226	0.0489	71.7949	0.0597					84.8485	0.4206			42.4242	0.1313	87.5	0.3513	52.8302	0.4377	84.8485	0.2181	46.6667	0.1518	80	0.3893	40.5797	0.1281	70	0.3124	71.7949	0.1032	87.5	0.0502			84.8485	0.0471	77.7778	0.5964	84.8485	0.3315			87.5	0.3114	58.3333	0.2308			84.8485
	93.5484	0.0469	74.359	0.0676					87.8788	0.43			43.9394	0.1263	90.625	0.3655	54.717	0.4549	87.8788	0.2525	48.3333	0.1454	82.8571	0.4731	42.029	0.1812	72.5	0.3139	74.359	0.0955	90.625	0.0581			87.8788	0.0497	80.5556	0.4664	87.8788	0.3221			90.625	0.3296	60.4167	0.1903			87.8788
	96.7742	0.0522	76.9231	0.0627					90.9091	0.3859			45.4545	0.1222	93.75	0.3387	56.6038	0.387	90.9091	0.227	50	0.1417	85.7143	0.4109	43.4783	0.1404	75	0.3639	76.9231	0.0818	93.75	0.0634			90.9091	0.0424	83.3333	0.5844	90.9091	0.3621			93.75	0.2612	62.5	0.2073			90.9091
	100	0.0476	79.4872	0.0637					93.9394	0.4096			46.9697	0.1398	96.875	0.3466	58.4906	0.4366	93.9394	0.2105	51.6667	0.1514	88.5714	0.4577	44.9275	0.1608	77.5	0.3421	79.4872	0.0882	96.875	0.067			93.9394	0.0429	86.1111	0.5833	93.9394	0.3577			96.875	0.2901	64.5833	0.2276			93.9394
			82.0513	0.0618					96.9697	0.453			48.4848	0.1451	100	0.3227	60.3774	0.3814	96.9697	0.2276	53.3333	0.1531	91.4286	0.4204	46.3768	0.1538	80	0.3995	82.0513	0.1127	100	0.0649			96.9697	0.0412	88.8889	0.5786	96.9697	0.3167			100	0.2904	66.6667	0.2532			96.9697
			84.6154	0.0622					100	0.4941			50	0.1327			62.2642	0.5027	100	0.2383	55	0.1338	94.2857	0.4297	47.8261	0.1496	82.5	0.3304	84.6154	0.1169					100	0.0394	91.6667	0.5579	100	0.301					68.75	0.2313			100
			87.1795	0.0631									51.5152	0.1121			64.1509	0.3865			56.6667	0.1697	97.1429	0.4517	49.2754	0.1457	85	0.3296	87.1795	0.0969							94.4444	0.6038							70.8333	0.238
			89.7436	0.0642									53.0303	0.1221			66.0377	0.5218			58.3333	0.1556	100	0.4289	50.7246	0.1859	87.5	0.3881	89.7436	0.0944							97.2222	0.5623							72.9167	0.2194
			92.3077	0.0645									54.5455	0.1479			67.9245	0.4598			60	0.1558			52.1739	0.1707	90	0.3432	92.3077	0.085							100	0.5809							75	0.2453
			94.8718	0.0654									56.0606	0.1162			69.8113	0.4565			61.6667	0.1672			53.6232	0.1505	92.5	0.4161	94.8718	0.1019															77.0833	0.2495
			97.4359	0.0629									57.5758	0.1245			71.6981	0.3714			63.3333	0.1358			55.0725	0.2049	95	0.3501	97.4359	0.1106															79.1667	0.2297
			100	0.0647									59.0909	0.1391			73.5849	0.4817			65	0.1379			56.5217	0.1779	97.5	0.3746	100	0.1052															81.25	0.2737
													60.6061	0.1076			75.4717	0.5058			66.6667	0.1243			57.971	0.1766	100	0.3637																	83.3333	0.2177
													62.1212	0.1469			77.3585	0.5108			68.3333	0.1405			59.4203	0.1983																			85.4167	0.2234
													63.6364	0.1113			79.2453	0.4277			70	0.1329			60.8696	0.198																			87.5	0.289
													65.1515	0.1301			81.1321	0.4942			71.6667	0.1425			62.3188	0.1653																			89.5833	0.2642
													66.6667	0.1147			83.0189	0.45			73.3333	0.1495			63.7681	0.1869																			91.6667	0.2829
													68.1818	0.1333			84.9057	0.5581			75	0.1358			65.2174	0.168																			93.75	0.2476
													69.697	0.1284			86.7925	0.5689			76.6667	0.1397			66.6667	0.1542																			95.8333	0.2295
													71.2121	0.1138			88.6792	0.5383			78.3333	0.1202			68.1159	0.1675																			97.9167	0.2528
													72.7273	0.117			90.566	0.506			80	0.1375			69.5652	0.1573																			100	0.2698
													74.2424	0.1265			92.4528	0.4679			81.6667	0.1343			71.0145	0.1733
													75.7576	0.1159			94.3396	0.5368			83.3333	0.1606			72.4638	0.177
													77.2727	0.1335			96.2264	0.5862			85	0.1317			73.913	0.1596
													78.7879	0.1404			98.1132	0.561			86.6667	0.139			75.3623	0.1505
													80.303	0.1174			100	0.5235			88.3333	0.1219			76.8116	0.1618
													81.8182	0.163							90	0.1343			78.2609	0.1688
													83.3333	0.1228							91.6667	0.1299			79.7101	0.1669
													84.8485	0.1373							93.3333	0.1209			81.1594	0.171
													86.3636	0.1276							95	0.1259			82.6087	0.1465
													87.8788	0.1254							96.6667	0.1344			84.058	0.1586
													89.3939	0.1391							98.3333	0.1131			85.5072	0.1673
													90.9091	0.1345							100	0.1175			86.9565	0.1617
													92.4242	0.1228											88.4058	0.1467
													93.9394	0.1338											89.8551	0.1701
													95.4545	0.1277											91.3043	0.1468
													96.9697	0.1228											92.7536	0.1604
													98.4848	0.1324											94.2029	0.1522
													100	0.1365											95.6522	0.1565
																									97.1014	0.1383
																									98.5507	0.1579
																									100	0.1301
[truncated: 11 more columns]

## Sheet: SOL EMG
Soleus - reps as % reps completed versus raw SOL EMG
	PFF01		PFF02		PFF03		PFF04		PFF05		PFF06		PFF07		PFF08		PFF09		PFF10		PFF11		PFF12		PFF13		PFF14		PFF15		PFM01		PFM02		PFM03		PFM04		PFM05		PFM06		PFM07		PFM08		PFM09		PFM10
max in task		0.0549		0.7696		0.2383		0.9169		0.4209		0.5567		0.6813		0.4087		0.3175		0.5755		0.3886		0.593		0.3608		0.3847		0.4574		0.0509		0.1351		0.06		0.4625		0.9785		0.3611		0.2649		0.5005		0.3088
MVIC		0.0361		0.3531		0.2137		0.2879		0.2644		0.2785		0.4769		0.2677		0.1875		0.4468		0.2643		0.6298		0.2622		0.3126		0.176		0.0547		0.0364		0.0837		0.2885		0.2462		0.3229		0.3148		0.3871		0.2236
	rep %	raw EMG	rep %	raw EMG	rep %	raw EMG	rep %	raw EMG	rep %	raw EMG	rep %	raw EMG	rep %	raw EMG	rep %	raw EMG	rep %	raw EMG	rep %	raw EMG	rep %	raw EMG	rep %	raw EMG	rep %	raw EMG	rep %	raw EMG	rep %	raw EMG	rep %	raw EMG	rep %	raw EMG	rep %	raw EMG	rep %	raw EMG	rep %	raw EMG	rep %	raw EMG	rep %	raw EMG	rep %	raw EMG	rep %	raw EMG	rep %
	3.22581	0.0445	2.5641	0.6341	4	0.1967	3.7037	0.4706	3.0303	0.2377	4	0.4338	1.51515	0.4976	3.125	0.2375	1.88679	0.2442	3.0303	0.3852	1.66667	0.3707	2.85714	0.4187	1.44928	0.3091	2.5	0.3748	2.5641	0.1866	3.125	0.0427	4.16667	0.1259	3.0303	0.0581	2.77778	0.3357	3.0303	0.2771	3.7037	0.3383	3.125	0.2136	2.08333	0.3371	3.84615	0.3088	3.0303
	6.45161	0.0409	5.12821	0.4824	8	0.213	7.40741	0.4329	6.06061	0.2703	8	0.4083	3.0303	0.4894	6.25	0.2914	3.77358	0.3175	6.06061	0.4518	3.33333	0.3451	5.71429	0.3024	2.89855	0.2506	5	0.2997	5.12821	0.2059	6.25	0.0413	8.33333	0.1092	6.06061	0.0562	5.55556	0.3794	6.06061	0.3017	7.40741	0.3175	6.25	0.1811	4.16667	0.391	7.69231	0.2434	6.06061
	9.67742	0.0383	7.69231	0.5188	12	0.1862	11.1111	0.4111	9.09091	0.3127	12	0.4046	4.54545	0.5759	9.375	0.4087	5.66038	0.2251	9.09091	0.3735	5	0.3686	8.57143	0.273	4.34783	0.2879	7.5	0.2842	7.69231	0.2139	9.375	0.0485	12.5	0.1162	9.09091	0.0536	8.33333	0.4014	9.09091	0.3352	11.1111	0.3611	9.375	0.1867	6.25	0.3622	11.5385	0.262	9.09091
	12.9032	0.0421	10.2564	0.5851	16	0.1932	14.8148	0.5027	12.1212	0.2797	16	0.4491	6.06061	0.4351	12.5	0.3312	7.54717	0.2251	12.1212	0.423	6.66667	0.339	11.4286	0.3365	5.7971	0.3402	10	0.2863	10.2564	0.186	12.5	0.0457	16.6667	0.1176	12.1212	0.0537	11.1111	0.4625	12.1212	0.3072	14.8148	0.3093	12.5	0.1928	8.33333	0.3967	15.3846	0.2588	12.1212
	16.129	0.0399	12.8205	0.7022	20	0.1734	18.5185	0.4442	15.1515	0.2498	20	0.378	7.57576	0.5598	15.625	0.337	9.43396	0.2153	15.1515	0.4024	8.33333	0.3789	14.2857	0.3864	7.24638	0.3068	12.5	0.2908	12.8205	0.2681	15.625	0.042	20.8333	0.1284	15.1515	0.0562	13.8889	0.3862	15.1515	0.2839	18.5185	0.3171	15.625	0.1441	10.4167	0.3955	19.2308	0.2374	15.1515
	19.3548	0.0405	15.3846	0.5948	24	0.1932	22.2222	0.4183	18.1818	0.2418	24	0.3895	9.09091	0.4414	18.75	0.3631	11.3208	0.1855	18.1818	0.3506	10	0.3517	17.1429	0.38	8.69565	0.2949	15	0.2461	15.3846	0.2692	18.75	0.0453	25	0.1195	18.1818	0.0574	16.6667	0.4112	18.1818	0.2946	22.2222	0.2913	18.75	0.1649	12.5	0.3613	23.0769	0.2421	18.1818
	22.5806	0.0428	17.9487	0.6121	28	0.1919	25.9259	0.4982	21.2121	0.2017	28	0.4311	10.6061	0.5581	21.875	0.3264	13.2075	0.215	21.2121	0.3067	11.6667	0.3609	20	0.4307	10.1449	0.3608	17.5	0.343	17.9487	0.222	21.875	0.0509	29.1667	0.1177	21.2121	0.0516	19.4444	0.3849	21.2121	0.2673	25.9259	0.3105	21.875	0.1657	14.5833	0.4076	26.9231	0.2333	21.2121
	25.8065	0.0417	20.5128	0.7017	32	0.1981	29.6296	0.5959	24.2424	0.283	32	0.3969	12.1212	0.3993	25	0.3743	15.0943	0.2217	24.2424	0.415	13.3333	0.3886	22.8571	0.4322	11.5942	0.3144	20	0.3182	20.5128	0.2504	25	0.0451	33.3333	0.1086	24.2424	0.0555	22.2222	0.4045	24.2424	0.3092	29.6296	0.2663	25	0.1774	16.6667	0.3677	30.7692	0.2703	24.2424
	29.0323	0.0459	23.0769	0.5767	36	0.2038	33.3333	0.4824	27.2727	0.2442	36	0.3877	13.6364	0.5741	28.125	0.3471	16.9811	0.2467	27.2727	0.4269	15	0.343	25.7143	0.4893	13.0435	0.3219	22.5	0.3199	23.0769	0.2378	28.125	0.0468	37.5	0.1181	27.2727	0.0584	25	0.3856	27.2727	0.28	33.3333	0.264	28.125	0.1649	18.75	0.4013	34.6154	0.2561	27.2727
	32.2581	0.0472	25.641	0.6478	40	0.1853	37.037	0.3729	30.303	0.263	40	0.3977	15.1515	0.5779	31.25	0.3083	18.8679	0.2285	30.303	0.4139	16.6667	0.3755	28.5714	0.4334	14.4928	0.2969	25	0.3417	25.641	0.2065	31.25	0.0429	41.6667	0.1149	30.303	0.0548	27.7778	0.4	30.303	0.9785	37.037	0.2605	31.25	0.1599	20.8333	0.443	38.4615	0.2479	30.303
	35.4839	0.0515	28.2051	0.6543	44	0.1866	40.7407	0.5913	33.3333	0.2207	44	0.4637	16.6667	0.5257	34.375	0.336	20.7547	0.2057	33.3333	0.4081	18.3333	0.368	31.4286	0.3756	15.942	0.2838	27.5	0.2907	28.2051	0.2211	34.375	0.0467	45.8333	0.1351	33.3333	0.053	30.5556	0.4476	33.3333	0.3119	40.7407	0.2706	34.375	0.1702	22.9167	0.4458	42.3077	0.2646	33.3333
	38.7097	0.0433	30.7692	0.5655	48	0.1868	44.4444	0.5219	36.3636	0.249	48	0.3725	18.1818	0.5005	37.5	0.3427	22.6415	0.167	36.3636	0.4604	20	0.3547	34.2857	0.4809	17.3913	0.3197	30	0.2902	30.7692	0.2392	37.5	0.045	50	0.1256	36.3636	0.0575	33.3333	0.3419	36.3636	0.3859	44.4444	0.2697	37.5	0.1789	25	0.4155	46.1538	0.2529	36.3636
	41.9355	0.04	33.3333	0.5997	52	0.192	48.1481	0.7384	39.3939	0.2575	52	0.3907	19.697	0.5129	40.625	0.3262	24.5283	0.2059	39.3939	0.3999	21.6667	0.3514	37.1429	0.3883	18.8406	0.3281	32.5	0.2984	33.3333	0.2936	40.625	0.0491	54.1667	0.1214	39.3939	0.0584	36.1111	0.4375	39.3939	0.2557	48.1481	0.3066	40.625	0.1758	27.0833	0.4155	50	0.2753	39.3939
	45.1613	0.0417	35.8974	0.5997	56	0.1845	51.8519	0.6536	42.4242	0.2344	56	0.4302	21.2121	0.4863	43.75	0.3721	26.4151	0.23	42.4242	0.4475	23.3333	0.3529	40	0.4643	20.2899	0.3454	35	0.3344	35.8974	0.262	43.75	0.0479	58.3333	0.1197	42.4242	0.0511	38.8889	0.3444	42.4242	0.2773	51.8519	0.2898	43.75	0.2009	29.1667	0.4096	53.8462	0.2395	42.4242
	48.3871	0.0439	38.4615	0.6008	60	0.1831	55.5556	0.5604	45.4545	0.2538	60	0.3303	22.7273	0.4913	46.875	0.3599	28.3019	0.2072	45.4545	0.4279	25	0.3333	42.8571	0.4135	21.7391	0.2485	37.5	0.2939	38.4615	0.243	46.875	0.0442	62.5	0.122	45.4545	0.0536	41.6667	0.3639	45.4545	0.2914	55.5556	0.3202	46.875	0.2029	31.25	0.3716	57.6923	0.2679	45.4545
	51.6129	0.0437	41.0256	0.606	64	0.1898	59.2593	0.5773	48.4848	0.2976	64	0.4875	24.2424	0.5818	50	0.3471	30.1887	0.1894	48.4848	0.3623	26.6667	0.3547	45.7143	0.4857	23.1884	0.3211	40	0.3335	41.0256	0.2549	50	0.0458	66.6667	0.1289	48.4848	0.0563	44.4444	0.3852	48.4848	0.2381	59.2593	0.3199	50	0.2074	33.3333	0.3886	61.5385	0.2545	48.4848
	54.8387	0.0425	43.5897	0.6239	68	0.2075	62.963	0.5655	51.5152	0.3058	68	0.5567	25.7576	0.5024	53.125	0.3512	32.0755	0.2206	51.5152	0.413	28.3333	0.279	48.5714	0.4593	24.6377	0.2328	42.5	0.36	43.5897	0.288	53.125	0.0437	70.8333	0.1236	51.5152	0.0567	47.2222	0.4409	51.5152	0.2549	62.963	0.3142	53.125	0.1822	35.4167	0.4191	65.3846	0.2768	51.5152
	58.0645	0.045	46.1538	0.5124	72	0.1946	66.6667	0.634	54.5455	0.3126	72	0.4276	27.2727	0.5474	56.25	0.3316	33.9623	0.2208	54.5455	0.428	30	0.2718	51.4286	0.4484	26.087	0.2815	45	0.3527	46.1538	0.2903	56.25	0.0481	75	0.1188	54.5455	0.0571	50	0.3467	54.5455	0.3137	66.6667	0.2649	56.25	0.2379	37.5	0.3692	69.2308	0.2478	54.5455
	61.2903	0.047	48.7179	0.5583	76	0.2211	70.3704	0.6657	57.5758	0.2765	76	0.4878	28.7879	0.4747	59.375	0.3709	35.8491	0.2336	57.5758	0.453	31.6667	0.3189	54.2857	0.4374	27.5362	0.2821	47.5	0.366	48.7179	0.3229	59.375	0.0474	79.1667	0.1191	57.5758	0.051	52.7778	0.3471	57.5758	0.2599	70.3704	0.2871	59.375	0.2514	39.5833	0.3932	73.0769	0.2898	57.5758
	64.5161	0.0455	51.2821	0.5414	80	0.1924	74.0741	0.7236	60.6061	0.2687	80	0.4837	30.303	0.5087	62.5	0.3346	37.7358	0.2215	60.6061	0.423	33.3333	0.3189	57.1429	0.4913	28.9855	0.2599	50	0.3795	51.2821	0.2931	62.5	0.0469	83.3333	0.1227	60.6061	0.0598	55.5556	0.4124	60.6061	0.2616	74.0741	0.2835	62.5	0.2104	41.6667	0.4636	76.9231	0.2698	60.6061
	67.7419	0.0461	53.8462	0.6271	84	0.2107	77.7778	0.6063	63.6364	0.3094	84	0.3599	31.8182	0.5448	65.625	0.3386	39.6226	0.247	63.6364	0.3613	35	0.3247	60	0.4968	30.4348	0.2685	52.5	0.3407	53.8462	0.2768	65.625	0.0463	87.5	0.1314	63.6364	0.0556	58.3333	0.3632	63.6364	0.2761	77.7778	0.3071	65.625	0.2649	43.75	0.3944	80.7692	0.2797	63.6364
	70.9677	0.0458	56.4103	0.563	88	0.2143	81.4815	0.7698	66.6667	0.3097	88	0.4216	33.3333	0.4751	68.75	0.3132	41.5094	0.2514	66.6667	0.3704	36.6667	0.3522	62.8571	0.4484	31.8841	0.2485	55	0.3561	56.4103	0.3315	68.75	0.0433	91.6667	0.1321	66.6667	0.0518	61.1111	0.4109	66.6667	0.3346	81.4815	0.2938	68.75	0.2374	45.8333	0.3963	84.6154	0.2835	66.6667
	74.1935	0.0485	58.9744	0.5969	92	0.2383	85.1852	0.7943	69.697	0.3027	92	0.3355	34.8485	0.5214	71.875	0.3569	43.3962	0.1986	69.697	0.5352	38.3333	0.3423	65.7143	0.4553	33.3333	0.2845	57.5	0.3393	58.9744	0.3038	71.875	0.0411	95.8333	0.13	69.697	0.058	63.8889	0.329	69.697	0.2916	85.1852	0.2604	71.875	0.2576	47.9167	0.3759	88.4615	0.2905	69.697
	77.4194	0.0447	61.5385	0.6099	96	0.1803	88.8889	0.7228	72.7273	0.3243	96	0.4068	36.3636	0.4515	75	0.3502	45.283	0.1915	72.7273	0.3928	40	0.3318	68.5714	0.4334	34.7826	0.2653	60	0.3727	61.5385	0.2971	75	0.0412	100	0.1185	72.7273	0.0579	66.6667	0.3395	72.7273	0.2739	88.8889	0.2767	75	0.2533	50	0.4305	92.3077	0.2776	72.7273
	80.6452	0.0464	64.1026	0.6223	100	0.1992	92.5926	0.9169	75.7576	0.3223	100	0.4751	37.8788	0.5587	78.125	0.3432	47.1698	0.2266	75.7576	0.5011	41.6667	0.3491	71.4286	0.4942	36.2319	0.3568	62.5	0.3446	64.1026	0.3005	78.125	0.0405			75.7576	0.0563	69.4444	0.3436	75.7576	0.3418	92.5926	0.3187	78.125	0.2234	52.0833	0.4386	96.1538	0.2632	75.7576
	83.871	0.0499	66.6667	0.5945			96.2963	0.9081	78.7879	0.3103			39.3939	0.5493	81.25	0.3378	49.0566	0.2156	78.7879	0.4443	43.3333	0.2953	74.2857	0.593	37.6812	0.3111	65	0.3324	66.6667	0.3104	81.25	0.0427			78.7879	0.054	72.2222	0.3366	78.7879	0.2844	96.2963	0.3309	81.25	0.2476	54.1667	0.3795	100	0.2368	78.7879
	87.0968	0.0456	69.2308	0.605			100	0.8324	81.8182	0.356			40.9091	0.4823	84.375	0.3083	50.9434	0.225	81.8182	0.5755	45	0.3762	77.1429	0.4599	39.1304	0.2791	67.5	0.3385	69.2308	0.3373	84.375	0.0394			81.8182	0.0525	75	0.384	81.8182	0.6503	100	0.2829	84.375	0.2431	56.25	0.4605			81.8182
	90.3226	0.0515	71.7949	0.5574					84.8485	0.4209			42.4242	0.4592	87.5	0.3349	52.8302	0.2545	84.8485	0.5459	46.6667	0.3419	80	0.5182	40.5797	0.2664	70	0.3733	71.7949	0.3797	87.5	0.0391			84.8485	0.0558	77.7778	0.3	84.8485	0.3049			87.5	0.2344	58.3333	0.4437			84.8485
	93.5484	0.0494	74.359	0.5941					87.8788	0.3615			43.9394	0.5892	90.625	0.3775	54.717	0.2318	87.8788	0.5478	48.3333	0.2975	82.8571	0.5692	42.029	0.2953	72.5	0.3833	74.359	0.3547	90.625	0.0441			87.8788	0.06	80.5556	0.3221	87.8788	0.254			90.625	0.2515	60.4167	0.3934			87.8788
	96.7742	0.047	76.9231	0.5622					90.9091	0.365			45.4545	0.4306	93.75	0.3499	56.6038	0.2317	90.9091	0.5217	50	0.3856	85.7143	0.4918	43.4783	0.2447	75	0.3564	76.9231	0.2911	93.75	0.0429			90.9091	0.056	83.3333	0.3332	90.9091	0.2994			93.75	0.2372	62.5	0.4194			90.9091
	100	0.0549	79.4872	0.7696					93.9394	0.3439			46.9697	0.5516	96.875	0.2992	58.4906	0.2546	93.9394	0.4305	51.6667	0.3543	88.5714	0.5286	44.9275	0.2838	77.5	0.3847	79.4872	0.3924	96.875	0.0394			93.9394	0.0544	86.1111	0.2885	93.9394	0.2934			96.875	0.2467	64.5833	0.3968			93.9394
			82.0513	0.5917					96.9697	0.3223			48.4848	0.4869	100	0.3365	60.3774	0.2318	96.9697	0.4762	53.3333	0.3449	91.4286	0.5247	46.3768	0.2634	80	0.3705	82.0513	0.4038	100	0.0423			96.9697	0.0532	88.8889	0.2723	96.9697	0.1206			100	0.2305	66.6667	0.4277			96.9697
			84.6154	0.6623					100	0.3599			50	0.6735			62.2642	0.2282	100	0.4824	55	0.2793	94.2857	0.5362	47.8261	0.2926	82.5	0.3522	84.6154	0.4291					100	0.0554	91.6667	0.2949	100	0.2332					68.75	0.464			100
			87.1795	0.5602									51.5152	0.515			64.1509	0.2246			56.6667	0.3619	97.1429	0.4659	49.2754	0.2568	85	0.3313	87.1795	0.38							94.4444	0.2365							70.8333	0.3997
			89.7436	0.6506									53.0303	0.4905			66.0377	0.273			58.3333	0.3757	100	0.5515	50.7246	0.3037	87.5	0.3666	89.7436	0.3839							97.2222	0.3162							72.9167	0.3785
			92.3077	0.7207									54.5455	0.5896			67.9245	0.2407			60	0.3222			52.1739	0.2512	90	0.3188	92.3077	0.322							100	0.3473							75	0.4018
			94.8718	0.6576									56.0606	0.4528			69.8113	0.2544			61.6667	0.3079			53.6232	0.2469	92.5	0.3771	94.8718	0.4164															77.0833	0.5005
			97.4359	0.625									57.5758	0.4426			71.6981	0.2214			63.3333	0.3182			55.0725	0.3488	95	0.3014	97.4359	0.4574															79.1667	0.4015
			100	0.7043									59.0909	0.4954			73.5849	0.2445			65	0.3261			56.5217	0.3062	97.5	0.2774	100	0.3935															81.25	0.4166
													60.6061	0.4126			75.4717	0.2338			66.6667	0.304			57.971	0.3286	100	0.3282																	83.3333	0.4133
													62.1212	0.6813			77.3585	0.2895			68.3333	0.3619			59.4203	0.314																			85.4167	0.45
													63.6364	0.4998			79.2453	0.2651			70	0.3214			60.8696	0.2877																			87.5	0.4623
													65.1515	0.5047			81.1321	0.2487			71.6667	0.2788			62.3188	0.2931																			89.5833	0.3888
													66.6667	0.4333			83.0189	0.2463			73.3333	0.3019			63.7681	0.265																			91.6667	0.3833
													68.1818	0.512			84.9057	0.287			75	0.2955			65.2174	0.2819																			93.75	0.3719
													69.697	0.5087			86.7925	0.2683			76.6667	0.269			66.6667	0.2631																			95.8333	0.4642
													71.2121	0.4533			88.6792	0.2432			78.3333	0.2961			68.1159	0.2988																			97.9167	0.4249
													72.7273	0.5518			90.566	0.2351			80	0.3134			69.5652	0.2681																			100	0.4588
													74.2424	0.519			92.4528	0.2665			81.6667	0.2902			71.0145	0.2833
													75.7576	0.4519			94.3396	0.2573			83.3333	0.3247			72.4638	0.3033
													77.2727	0.5198			96.2264	0.2707			85	0.2742			73.913	0.2679
													78.7879	0.5658			98.1132	0.2597			86.6667	0.2625			75.3623	0.2866
													80.303	0.4552			100	0.2623			88.3333	0.2707			76.8116	0.2758
													81.8182	0.553							90	0.311			78.2609	0.2789
													83.3333	0.4596							91.6667	0.29			79.7101	0.2413
													84.8485	0.5109							93.3333	0.2781			81.1594	0.2493
													86.3636	0.505							95	0.3055			82.6087	0.2554
													87.8788	0.5779							96.6667	0.3023			84.058	0.2921
													89.3939	0.4588							98.3333	0.2704			85.5072	0.2538
													90.9091	0.4752							100	0.2871			86.9565	0.2859
													92.4242	0.5229											88.4058	0.2505
													93.9394	0.575											89.8551	0.2923
													95.4545	0.4851											91.3043	0.2322
													96.9697	0.4861											92.7536	0.2267
													98.4848	0.5319											94.2029	0.2502
													100	0.5975											95.6522	0.3089
																									97.1014	0.2525
																									98.5507	0.2707
																									100	0.261
[truncated: 11 more columns]

## Sheet: TA EMG
Tibialis Anterior - reps as % reps completed versus raw TA EMG
	PFF01		PFF02		PFF03		PFF04		PFF05		PFF06		PFF07		PFF08		PFF09		PFF10		PFF11		PFF12		PFF13		PFF14		PFF15		PFM01		PFM02		PFM03		PFM04		PFM05		PFM06		PFM07		PFM08		PFM09		PFM10
max in task		0.0689		0.093		0.0415		0.1871		0.14		0.1539		0.1884		0.0938		0.0972		0.0805		0.1125		0.1775		0.0969		0.1523		0.1013		0.0533		0.0164		0.06		0.1417		0.082		0.1382		0.0994		0.115		0.0956
MVIC		0.13295		0.1621		0.13215		0.18645		0.2754		0.27235		0.23855		0.17		0.27295		0.3523		0.25755		0.28435		0.2747		0.2849		0.14525		0.26705		0.2027		0.16895		0.2805		0.1746		0.2598		0.2425		0.29285		0.24025
	rep %	raw EMG	rep %	raw EMG	rep %	raw EMG	rep %	raw EMG	rep %	raw EMG	rep %	raw EMG	rep %	raw EMG	rep %	raw EMG	rep %	raw EMG	rep %	raw EMG	rep %	raw EMG	rep %	raw EMG	rep %	raw EMG	rep %	raw EMG	rep %	raw EMG	rep %	raw EMG	rep %	raw EMG	rep %	raw EMG	rep %	raw EMG	rep %	raw EMG	rep %	raw EMG	rep %	raw EMG	rep %	raw EMG	rep %	raw EMG	rep %
	3.22581	0.0534	2.5641	0.0878	4	0.039	3.7037	0.0992	3.0303	0.0991	4	0.0972	1.51515	0.1495	3.125	0.0452	1.88679	0.0805	3.0303	0.0568	1.66667	0.0925	2.85714	0.1258	1.44928	0.0856	2.5	0.1475	2.5641	0.0531	3.125	0.0355	4.16667	0.0136	3.0303	0.0534	2.77778	0.0817	3.0303	0.0702	3.7037	0.1382	3.125	0.0744	2.08333	0.1009	3.84615	0.0795	3.0303
	6.45161	0.0498	5.12821	0.0739	8	0.0403	7.40741	0.1022	6.06061	0.1332	8	0.1188	3.0303	0.1611	6.25	0.0938	3.77358	0.0969	6.06061	0.0631	3.33333	0.1113	5.71429	0.1076	2.89855	0.0693	5	0.1149	5.12821	0.0553	6.25	0.0412	8.33333	0.0162	6.06061	0.0562	5.55556	0.0893	6.06061	0.0764	7.40741	0.0891	6.25	0.0785	4.16667	0.0871	7.69231	0.0717	6.06061
	9.67742	0.0589	7.69231	0.0758	12	0.04	11.1111	0.1238	9.09091	0.0932	12	0.1414	4.54545	0.1668	9.375	0.0896	5.66038	0.0633	9.09091	0.0602	5	0.1002	8.57143	0.0982	4.34783	0.0933	7.5	0.1347	7.69231	0.0595	9.375	0.035	12.5	0.0148	9.09091	0.0536	8.33333	0.1417	9.09091	0.0678	11.1111	0.1354	9.375	0.0669	6.25	0.0837	11.5385	0.071	9.09091
	12.9032	0.057	10.2564	0.0806	16	0.0408	14.8148	0.1351	12.1212	0.1004	16	0.0868	6.06061	0.1328	12.5	0.0889	7.54717	0.0704	12.1212	0.063	6.66667	0.0967	11.4286	0.1138	5.7971	0.0883	10	0.1366	10.2564	0.0633	12.5	0.0376	16.6667	0.0143	12.1212	0.0537	11.1111	0.0942	12.1212	0.0691	14.8148	0.0792	12.5	0.0731	8.33333	0.1097	15.3846	0.0632	12.1212
	16.129	0.0565	12.8205	0.0913	20	0.0411	18.5185	0.1052	15.1515	0.1005	20	0.0937	7.57576	0.1599	15.625	0.075	9.43396	0.0804	15.1515	0.0687	8.33333	0.104	14.2857	0.136	7.24638	0.0852	12.5	0.1236	12.8205	0.07	15.625	0.0422	20.8333	0.0155	15.1515	0.0562	13.8889	0.0972	15.1515	0.0688	18.5185	0.0828	15.625	0.0675	10.4167	0.072	19.2308	0.0719	15.1515
	19.3548	0.0579	15.3846	0.0842	24	0.0415	22.2222	0.1228	18.1818	0.0948	24	0.1253	9.09091	0.1291	18.75	0.0766	11.3208	0.0777	18.1818	0.0606	10	0.0812	17.1429	0.1282	8.69565	0.085	15	0.1151	15.3846	0.0752	18.75	0.0418	25	0.0158	18.1818	0.0574	16.6667	0.0837	18.1818	0.0659	22.2222	0.0656	18.75	0.0759	12.5	0.0901	23.0769	0.0755	18.1818
	22.5806	0.0553	17.9487	0.0791	28	0.0386	25.9259	0.1295	21.2121	0.0962	28	0.1019	10.6061	0.1692	21.875	0.0721	13.2075	0.0715	21.2121	0.065	11.6667	0.1003	20	0.14	10.1449	0.0825	17.5	0.1465	17.9487	0.0721	21.875	0.0438	29.1667	0.0137	21.2121	0.0516	19.4444	0.0902	21.2121	0.0678	25.9259	0.0766	21.875	0.0828	14.5833	0.0945	26.9231	0.0771	21.2121
	25.8065	0.0629	20.5128	0.093	32	0.0398	29.6296	0.1346	24.2424	0.14	32	0.0966	12.1212	0.1479	25	0.0707	15.0943	0.0782	24.2424	0.0723	13.3333	0.0882	22.8571	0.1458	11.5942	0.0729	20	0.1304	20.5128	0.0759	25	0.0408	33.3333	0.0159	24.2424	0.0555	22.2222	0.081	24.2424	0.073	29.6296	0.0831	25	0.0666	16.6667	0.0921	30.7692	0.0773	24.2424
	29.0323	0.0555	23.0769	0.0794	36	0.0405	33.3333	0.1385	27.2727	0.101	36	0.106	13.6364	0.1424	28.125	0.0766	16.9811	0.0824	27.2727	0.0675	15	0.0937	25.7143	0.1485	13.0435	0.0834	22.5	0.1439	23.0769	0.0735	28.125	0.0395	37.5	0.0139	27.2727	0.0584	25	0.0801	27.2727	0.0633	33.3333	0.0709	28.125	0.0681	18.75	0.0814	34.6154	0.0696	27.2727
	32.2581	0.0542	25.641	0.0775	40	0.0393	37.037	0.1393	30.303	0.0923	40	0.0978	15.1515	0.1884	31.25	0.0626	18.8679	0.0737	30.303	0.0685	16.6667	0.0985	28.5714	0.1551	14.4928	0.085	25	0.1306	25.641	0.0646	31.25	0.0355	41.6667	0.0152	30.303	0.0548	27.7778	0.1059	30.303	0.082	37.037	0.0812	31.25	0.088	20.8333	0.0862	38.4615	0.0872	30.303
	35.4839	0.0612	28.2051	0.0872	44	0.041	40.7407	0.1354	33.3333	0.0881	44	0.103	16.6667	0.1527	34.375	0.0765	20.7547	0.0749	33.3333	0.0734	18.3333	0.0884	31.4286	0.1325	15.942	0.0751	27.5	0.1366	28.2051	0.0689	34.375	0.0387	45.8333	0.0133	33.3333	0.053	30.5556	0.1055	33.3333	0.0709	40.7407	0.074	34.375	0.0782	22.9167	0.0786	42.3077	0.0744	33.3333
	38.7097	0.0546	30.7692	0.0765	48	0.0411	44.4444	0.1382	36.3636	0.0926	48	0.0826	18.1818	0.1453	37.5	0.073	22.6415	0.0821	36.3636	0.0696	20	0.1116	34.2857	0.1443	17.3913	0.0864	30	0.1328	30.7692	0.0677	37.5	0.0353	50	0.0134	36.3636	0.0575	33.3333	0.089	36.3636	0.0698	44.4444	0.0819	37.5	0.0782	25	0.1003	46.1538	0.0721	36.3636
	41.9355	0.0529	33.3333	0.0838	52	0.0396	48.1481	0.1599	39.3939	0.0975	52	0.1256	19.697	0.1311	40.625	0.0719	24.5283	0.0658	39.3939	0.0674	21.6667	0.1069	37.1429	0.1343	18.8406	0.0714	32.5	0.1424	33.3333	0.0781	40.625	0.0459	54.1667	0.0153	39.3939	0.0584	36.1111	0.0955	39.3939	0.069	48.1481	0.0865	40.625	0.0841	27.0833	0.1114	50	0.0729	39.3939
	45.1613	0.0575	35.8974	0.0824	56	0.0399	51.8519	0.1696	42.4242	0.0956	56	0.1223	21.2121	0.1365	43.75	0.0646	26.4151	0.0744	42.4242	0.074	23.3333	0.1045	40	0.1297	20.2899	0.0774	35	0.133	35.8974	0.0746	43.75	0.0438	58.3333	0.0149	42.4242	0.0511	38.8889	0.0929	42.4242	0.0712	51.8519	0.0643	43.75	0.0928	29.1667	0.0954	53.8462	0.0758	42.4242
	48.3871	0.0624	38.4615	0.0824	60	0.0398	55.5556	0.1528	45.4545	0.1283	60	0.0987	22.7273	0.1645	46.875	0.0645	28.3019	0.076	45.4545	0.0757	25	0.0985	42.8571	0.1437	21.7391	0.0839	37.5	0.1381	38.4615	0.0719	46.875	0.038	62.5	0.015	45.4545	0.0536	41.6667	0.0939	45.4545	0.0686	55.5556	0.0706	46.875	0.0887	31.25	0.0907	57.6923	0.0825	45.4545
	51.6129	0.0625	41.0256	0.0758	64	0.0406	59.2593	0.1351	48.4848	0.1105	64	0.11	24.2424	0.1527	50	0.0685	30.1887	0.0755	48.4848	0.0658	26.6667	0.1125	45.7143	0.1365	23.1884	0.0663	40	0.1357	41.0256	0.0741	50	0.0375	66.6667	0.0151	48.4848	0.0563	44.4444	0.0949	48.4848	0.0543	59.2593	0.0734	50	0.0793	33.3333	0.0805	61.5385	0.0738	48.4848
	54.8387	0.0593	43.5897	0.0804	68	0.0397	62.963	0.1662	51.5152	0.1179	68	0.1487	25.7576	0.1303	53.125	0.0675	32.0755	0.0798	51.5152	0.0698	28.3333	0.0891	48.5714	0.1539	24.6377	0.0791	42.5	0.1385	43.5897	0.08	53.125	0.0331	70.8333	0.0158	51.5152	0.0567	47.2222	0.0921	51.5152	0.0565	62.963	0.0705	53.125	0.0817	35.4167	0.0947	65.3846	0.0718	51.5152
	58.0645	0.0608	46.1538	0.0767	72	0.0405	66.6667	0.1615	54.5455	0.1031	72	0.1313	27.2727	0.1444	56.25	0.0698	33.9623	0.0815	54.5455	0.0689	30	0.0893	51.4286	0.1395	26.087	0.069	45	0.1239	46.1538	0.0827	56.25	0.0444	75	0.0149	54.5455	0.0571	50	0.0912	54.5455	0.0626	66.6667	0.0763	56.25	0.0765	37.5	0.0977	69.2308	0.0769	54.5455
	61.2903	0.059	48.7179	0.0732	76	0.0395	70.3704	0.1566	57.5758	0.1122	76	0.1165	28.7879	0.1378	59.375	0.0694	35.8491	0.0741	57.5758	0.0805	31.6667	0.0942	54.2857	0.1471	27.5362	0.0676	47.5	0.1489	48.7179	0.084	59.375	0.0455	79.1667	0.0144	57.5758	0.051	52.7778	0.0936	57.5758	0.062	70.3704	0.0736	59.375	0.0857	39.5833	0.0929	73.0769	0.0876	57.5758
	64.5161	0.0566	51.2821	0.0807	80	0.041	74.0741	0.1739	60.6061	0.0899	80	0.1354	30.303	0.1399	62.5	0.0696	37.7358	0.0821	60.6061	0.0776	33.3333	0.0942	57.1429	0.1622	28.9855	0.0654	50	0.1306	51.2821	0.0752	62.5	0.0396	83.3333	0.0141	60.6061	0.0598	55.5556	0.0921	60.6061	0.0629	74.0741	0.0896	62.5	0.0979	41.6667	0.0971	76.9231	0.0835	60.6061
	67.7419	0.0565	53.8462	0.0763	84	0.0412	77.7778	0.1558	63.6364	0.1036	84	0.0945	31.8182	0.1478	65.625	0.0604	39.6226	0.0719	63.6364	0.0727	35	0.0968	60	0.1301	30.4348	0.0574	52.5	0.1348	53.8462	0.0721	65.625	0.0398	87.5	0.0154	63.6364	0.0556	58.3333	0.0991	63.6364	0.0712	77.7778	0.0866	65.625	0.0885	43.75	0.0809	80.7692	0.0842	63.6364
	70.9677	0.0544	56.4103	0.0814	88	0.0389	81.4815	0.1638	66.6667	0.0931	88	0.1257	33.3333	0.1217	68.75	0.0683	41.5094	0.0848	66.6667	0.0654	36.6667	0.0973	62.8571	0.1319	31.8841	0.0717	55	0.1462	56.4103	0.0857	68.75	0.0412	91.6667	0.0148	66.6667	0.0518	61.1111	0.0901	66.6667	0.0643	81.4815	0.0736	68.75	0.0994	45.8333	0.0874	84.6154	0.0749	66.6667
	74.1935	0.0581	58.9744	0.0851	92	0.0405	85.1852	0.1871	69.697	0.0893	92	0.0931	34.8485	0.147	71.875	0.074	43.3962	0.064	69.697	0.0779	38.3333	0.1001	65.7143	0.1414	33.3333	0.0884	57.5	0.1456	58.9744	0.0726	71.875	0.0367	95.8333	0.0164	69.697	0.058	63.8889	0.0933	69.697	0.0724	85.1852	0.0817	71.875	0.0985	47.9167	0.0803	88.4615	0.0956	69.697
	77.4194	0.0616	61.5385	0.0803	96	0.0362	88.8889	0.1474	72.7273	0.1	96	0.0945	36.3636	0.1335	75	0.0657	45.283	0.0684	72.7273	0.0773	40	0.1045	68.5714	0.1506	34.7826	0.0706	60	0.1284	61.5385	0.0717	75	0.0359	100	0.0135	72.7273	0.0579	66.6667	0.1011	72.7273	0.0698	88.8889	0.0778	75	0.0867	50	0.0974	92.3077	0.0909	72.7273
	80.6452	0.0689	64.1026	0.0836	100	0.0392	92.5926	0.1806	75.7576	0.098	100	0.1539	37.8788	0.1552	78.125	0.0599	47.1698	0.0786	75.7576	0.079	41.6667	0.1091	71.4286	0.157	36.2319	0.0674	62.5	0.1355	64.1026	0.0797	78.125	0.0414			75.7576	0.0563	69.4444	0.1096	75.7576	0.0691	92.5926	0.0688	78.125	0.0846	52.0833	0.0997	96.1538	0.0864	75.7576
	83.871	0.0617	66.6667	0.082			96.2963	0.187	78.7879	0.093			39.3939	0.1536	81.25	0.067	49.0566	0.0721	78.7879	0.0719	43.3333	0.0929	74.2857	0.1775	37.6812	0.0706	65	0.1333	66.6667	0.0814	81.25	0.0464			78.7879	0.054	72.2222	0.0923	78.7879	0.0753	96.2963	0.078	81.25	0.0822	54.1667	0.102	100	0.0899	78.7879
	87.0968	0.0641	69.2308	0.083			100	0.1627	81.8182	0.0921			40.9091	0.1375	84.375	0.0722	50.9434	0.0889	81.8182	0.0753	45	0.0982	77.1429	0.1299	39.1304	0.0704	67.5	0.1149	69.2308	0.0727	84.375	0.0438			81.8182	0.0525	75	0.1096	81.8182	0.0725	100	0.121	84.375	0.0894	56.25	0.093			81.8182
	90.3226	0.0582	71.7949	0.073					84.8485	0.1133			42.4242	0.1232	87.5	0.0625	52.8302	0.0776	84.8485	0.0765	46.6667	0.0937	80	0.1317	40.5797	0.069	70	0.1323	71.7949	0.0881	87.5	0.039			84.8485	0.0558	77.7778	0.095	84.8485	0.0633			87.5	0.087	58.3333	0.0926			84.8485
	93.5484	0.06	74.359	0.0833					87.8788	0.0983			43.9394	0.1565	90.625	0.07	54.717	0.0771	87.8788	0.0763	48.3333	0.095	82.8571	0.1525	42.029	0.072	72.5	0.1388	74.359	0.0829	90.625	0.0441			87.8788	0.06	80.5556	0.0967	87.8788	0.0656			90.625	0.0751	60.4167	0.0845			87.8788
	96.7742	0.0686	76.9231	0.081					90.9091	0.107			45.4545	0.1346	93.75	0.0688	56.6038	0.0767	90.9091	0.074	50	0.1012	85.7143	0.1391	43.4783	0.0579	75	0.1273	76.9231	0.0792	93.75	0.0533			90.9091	0.056	83.3333	0.0983	90.9091	0.066			93.75	0.0877	62.5	0.0942			90.9091
	100	0.0647	79.4872	0.0847					93.9394	0.1023			46.9697	0.1433	96.875	0.063	58.4906	0.077	93.9394	0.0724	51.6667	0.0934	88.5714	0.1541	44.9275	0.078	77.5	0.1387	79.4872	0.0851	96.875	0.0387			93.9394	0.0544	86.1111	0.0947	93.9394	0.0655			96.875	0.0774	64.5833	0.0966			93.9394
			82.0513	0.077					96.9697	0.1218			48.4848	0.1443	100	0.0658	60.3774	0.0777	96.9697	0.0761	53.3333	0.0926	91.4286	0.1454	46.3768	0.0628	80	0.1322	82.0513	0.0933	100	0.0434			96.9697	0.0532	88.8889	0.1023	96.9697	0.064			100	0.0716	66.6667	0.0884			96.9697
			84.6154	0.0806					100	0.1198			50	0.1533			62.2642	0.0791	100	0.0771	55	0.086	94.2857	0.1356	47.8261	0.0666	82.5	0.1226	84.6154	0.1013					100	0.0554	91.6667	0.104	100	0.0697					68.75	0.0923			100
			87.1795	0.0762									51.5152	0.144			64.1509	0.0655			56.6667	0.0975	97.1429	0.131	49.2754	0.0771	85	0.1523	87.1795	0.09							94.4444	0.0985							70.8333	0.0935
			89.7436	0.0819									53.0303	0.1234			66.0377	0.086			58.3333	0.098	100	0.1435	50.7246	0.071	87.5	0.1451	89.7436	0.0729							97.2222	0.0868							72.9167	0.0941
			92.3077	0.0883									54.5455	0.1466			67.9245	0.077			60	0.0963			52.1739	0.0697	90	0.1351	92.3077	0.0796							100	0.1212							75	0.1073
			94.8718	0.0844									56.0606	0.1224			69.8113	0.0848			61.6667	0.1064			53.6232	0.0621	92.5	0.1317	94.8718	0.0917															77.0833	0.115
			97.4359	0.082									57.5758	0.1323			71.6981	0.0725			63.3333	0.1048			55.0725	0.085	95	0.1189	97.4359	0.0934															79.1667	0.1042
			100	0.0774									59.0909	0.1336			73.5849	0.0799			65	0.1017			56.5217	0.0768	97.5	0.1232	100	0.09															81.25	0.0999
													60.6061	0.1231			75.4717	0.073			66.6667	0.0897			57.971	0.0772	100	0.1466																	83.3333	0.1037
													62.1212	0.1631			77.3585	0.0842			68.3333	0.102			59.4203	0.0833																			85.4167	0.1028
													63.6364	0.1279			79.2453	0.0782			70	0.0875			60.8696	0.0863																			87.5	0.0908
													65.1515	0.1294			81.1321	0.0777			71.6667	0.0879			62.3188	0.0745																			89.5833	0.1043
													66.6667	0.1295			83.0189	0.076			73.3333	0.0953			63.7681	0.0715																			91.6667	0.1021
													68.1818	0.1377			84.9057	0.0861			75	0.0934			65.2174	0.077																			93.75	0.0985
													69.697	0.1382			86.7925	0.0791			76.6667	0.0917			66.6667	0.0677																			95.8333	0.0891
													71.2121	0.1283			88.6792	0.0766			78.3333	0.0867			68.1159	0.0792																			97.9167	0.1147
													72.7273	0.14			90.566	0.0879			80	0.1013			69.5652	0.0797																			100	0.1036
													74.2424	0.1322			92.4528	0.0781			81.6667	0.1012			71.0145	0.0736
													75.7576	0.1273			94.3396	0.0909			83.3333	0.1019			72.4638	0.0733
													77.2727	0.1454			96.2264	0.0711			85	0.0931			73.913	0.0969
													78.7879	0.1539			98.1132	0.0906			86.6667	0.0949			75.3623	0.0654
													80.303	0.1338			100	0.0972			88.3333	0.0748			76.8116	0.0761
													81.8182	0.1428							90	0.1001			78.2609	0.0792
													83.3333	0.1194							91.6667	0.1			79.7101	0.0781
													84.8485	0.1549							93.3333	0.0828			81.1594	0.0758
													86.3636	0.1445							95	0.0915			82.6087	0.0822
													87.8788	0.1367							96.6667	0.0918			84.058	0.0803
													89.3939	0.1147							98.3333	0.088			85.5072	0.0712
													90.9091	0.1263							100	0.0966			86.9565	0.076
													92.4242	0.1332											88.4058	0.0789
													93.9394	0.15											89.8551	0.0761
													95.4545	0.1366											91.3043	0.077
													96.9697	0.1275											92.7536	0.0735
													98.4848	0.1359											94.2029	0.0836
													100	0.1573											95.6522	0.0782
																									97.1014	0.0721
																									98.5507	0.0792
																									100	0.0781
[truncated: 11 more columns]
